# Supplementary material for: Key determinants of deposits volume using CAMEL rating system: The case of Saudi banks
Source: PLoS One. 2021 Dec 15;16(12):e0261184. doi: 10.1371/journal.pone.0261184 (PMC8673630; doi:10.1371/journal.pone.0261184)
Supplement: S1 File — (XLSX) [file pone.0261184.s001.xlsx]

## Sheet: CAMELS Values
	Bank Name	Year	CAR Total	CAR Tier 1	LL/TL	LL/TE	Net Profit Per Employee	Efficiency Ratio	Earnings Growth	ROA	ROE	NII/TA	NII/NR	LTD	Non IID/TD (CASA Based)	Deposits
1	Bank AlBilad (ALBI AB) - Standardized	FY 2014	9	6	1	1	11	1	3	5	4	5	10	9	3	10.5112
1	Bank AlBilad (ALBI AB) - Standardized	FY 2015	9	8	2	1	11	2	11	10	8	6	10	9	3	10.6497
1	Bank AlBilad (ALBI AB) - Standardized	FY 2016	3	10	2	1	11	2	2	8	7	3	10	4	3	10.6025
1	Bank AlBilad (ALBI AB) - Standardized	FY 2017	10	11	2	1	11	2	4	9	3	5	10	2	6	10.7744
1	Bank AlBilad (ALBI AB) - Standardized	FY 2018	11	11	2	1	11	2	4	9	4	5	10	4	7	10.9539
2	Arab National Bank (ARNB AB) - Standardized	FY 2014	10	9	4	3	8	6	4	8	5	6	8	6	7	11.7724
2	Arab National Bank (ARNB AB) - Standardized	FY 2015	11	11	3	3	8	7	7	8	6	8	8	5	8	11.8181
2	Arab National Bank (ARNB AB) - Standardized	FY 2016	11	11	4	3	6	7	5	6	5	5	9	7	9	11.8197
2	Arab National Bank (ARNB AB) - Standardized	FY 2017	11	10	6	6	6	8	6	8	4	6	8	8	7	11.8208
2	Arab National Bank (ARNB AB) - Standardized	FY 2018	10	8	9	7	6	8	8	7	5	7	6	7	8	11.8559
3	Banque Saudi Fransi (BSFR AB) - Standardized	FY 2014	6	7	7	7	3	9	1	7	6	10	4	7	4	11.8864
3	Banque Saudi Fransi (BSFR AB) - Standardized	FY 2015	7	7	6	6	2	8	3	4	5	9	6	2	5	11.8618
3	Banque Saudi Fransi (BSFR AB) - Standardized	FY 2016	10	8	6	4	2	8	8	5	4	10	8	9	6	11.9732
3	Banque Saudi Fransi (BSFR AB) - Standardized	FY 2017	9	6	3	2	3	5	9	7	6	10	6	9	8	11.9247
3	Banque Saudi Fransi (BSFR AB) - Standardized	FY 2018	7	7	3	5	3	6	11	8	9	10	2	9	9	11.9075
4	National Commercial Bank (NCB AB) - Standardized	FY 2014	7	8	3	4	7	4	8	4	1	2	2	11	2	12.7162
4	National Commercial Bank (NCB AB) - Standardized	FY 2015	6	6	4	4	6	5	4	5	2	2	2	10	2	12.6863
4	National Commercial Bank (NCB AB) - Standardized	FY 2016	7	5	5	5	4	5	4	4	2	2	3	10	2	12.6623
4	National Commercial Bank (NCB AB) - Standardized	FY 2017	7	5	4	4	7	6	7	3	2	2	3	10	2	12.6409
4	National Commercial Bank (NCB AB) - Standardized	FY 2018	5	6	6	6	8	7	9	4	2	3	4	8	2	12.672
5	Saudi British Bank/The (SABB AB) - Standardized	FY 2014	4	5	6	6	2	10	5	2	2	7	6	8	6	11.8905
5	Saudi British Bank/The (SABB AB) - Standardized	FY 2015	5	5	5	5	3	10	8	1	4	7	7	7	6	11.9093
5	Saudi British Bank/The (SABB AB) - Standardized	FY 2016	6	4	3	7	3	10	7	3	3	4	6	5	5	11.854
5	Saudi British Bank/The (SABB AB) - Standardized	FY 2017	4	4	1	3	2	10	8	4	5	7	5	7	3	11.8511
5	Saudi British Bank/The (SABB AB) - Standardized	FY 2018	3	4	1	3	2	10	2	2	3	2	7	6	3	11.7792
6	Riyad Bank (RIBL AB) - Standardized	FY 2014	5	4	9	10	5	7	9	6	9	4	9	3	9	12.0081
6	Riyad Bank (RIBL AB) - Standardized	FY 2015	4	4	10	9	7	6	9	7	9	5	5	3	9	12.0263
6	Riyad Bank (RIBL AB) - Standardized	FY 2016	9	6	7	9	9	6	9	9	9	6	5	3	7	11.962
6	Riyad Bank (RIBL AB) - Standardized	FY 2017	8	8	10	9	9	7	3	6	8	4	7	3	5	11.9471
6	Riyad Bank (RIBL AB) - Standardized	FY 2018	9	10	11	10	7	5	3	6	7	6	8	5	4	12.0425
7	Samba Financial Group (SAMBA AB) - Standardized	FY 2014	2	2	5	9	1	11	7	1	7	9	11	10	5	12.0064
7	Samba Financial Group (SAMBA AB) - Standardized	FY 2015	3	3	7	10	1	11	6	2	7	10	11	11	4	12.0517
7	Samba Financial Group (SAMBA AB) - Standardized	FY 2016	1	1	10	10	1	11	6	2	6	8	11	11	4	12.0557
7	Samba Financial Group (SAMBA AB) - Standardized	FY 2017	2	2	9	10	1	11	10	2	7	9	11	11	4	12.0316
7	Samba Financial Group (SAMBA AB) - Standardized	FY 2018	2	2	7	11	1	11	7	3	6	8	11	11	6	12.0446
8	Bank Al-Jazira (BJAZ AB) - Standardized	FY 2014	11	11	8	5	10	2	11	11	10	8	5	1	11	8.2259
8	Bank Al-Jazira (BJAZ AB) - Standardized	FY 2015	10	10	8	7	9	1	1	6	1	4	4	1	11	8.30759
8	Bank Al-Jazira (BJAZ AB) - Standardized	FY 2016	5	9	8	6	10	1	11	10	8	9	7	1	11	8.17333
8	Bank Al-Jazira (BJAZ AB) - Standardized	FY 2017	5	9	8	7	10	1	11	11	10	8	9	1	11	8.72787
8	Bank Al-Jazira (BJAZ AB) - Standardized	FY 2018	1	1	8	8	10	1	5	11	10	9	9	1	11	8.76771
9	Al Rajhi Bank (RJHI AB) - Standardized	FY 2014	3	3	2	2	9	8	10	3	3	1	3	4	1	12.4532
9	Al Rajhi Bank (RJHI AB) - Standardized	FY 2015	2	2	1	2	10	9	5	3	3	1	3	8	1	12.4538
9	Al Rajhi Bank (RJHI AB) - Standardized	FY 2016	2	2	1	2	8	9	1	1	1	1	4	8	1	12.5157
9	Al Rajhi Bank (RJHI AB) - Standardized	FY 2017	1	1	5	5	8	9	5	1	1	1	4	6	1	12.5174
9	Al Rajhi Bank (RJHI AB) - Standardized	FY 2018	6	5	4	2	9	9	6	1	1	1	5	10	1	12.591
10	Alinma Bank (ALINMA AB) - Standardized	FY 2014	1	1	11	11	6	3	2	9	11	3	1	2	8	10.9925
10	Alinma Bank (ALINMA AB) - Standardized	FY 2015	1	1	11	11	4	3	2	9	11	3	1	4	7	11.0904
10	Alinma Bank (ALINMA AB) - Standardized	FY 2016	4	3	11	11	5	3	3	7	11	7	2	6	8	11.2974
10	Alinma Bank (ALINMA AB) - Standardized	FY 2017	3	3	11	11	4	4	2	5	11	3	2	5	9	11.3971
10	Alinma Bank (ALINMA AB) - Standardized	FY 2018	4	3	10	9	4	4	1	5	8	4	3	3	5	11.409
11	Saudi Investment Bank/The (SIBC AB) - Standardized	FY 2014	8	10	10	8	4	5	6	10	8	11	7	5	10	11.1667
11	Saudi Investment Bank/The (SIBC AB) - Standardized	FY 2015	8	9	9	8	5	4	10	11	10	11	9	6	10	11.1609
11	Saudi Investment Bank/The (SIBC AB) - Standardized	FY 2016	8	7	9	8	7	4	10	11	10	11	1	2	10	11.0919
11	Saudi Investment Bank/The (SIBC AB) - Standardized	FY 2017	6	7	7	8	5	3	1	10	9	11	1	4	10	11.1116
11	Saudi Investment Bank/The (SIBC AB) - Standardized	FY 2018	8	9	5	4	5	3	10	10	11	11	1	2	10	11.0618
